# Supplementary material for: Publication Trends in Rehabilitative Effects of Acupuncture: A Visual Analysis of the Literature
Source: Evid Based Complement Alternat Med. 2022 Apr 11;2022:7705256. doi: 10.1155/2022/7705256 (PMC9017514; doi:10.1155/2022/7705256)
Supplement: Supplementary Materials — Supplementary file 1 is the summary of acupoints for stroke, and supplementary file 2 is the summary of acupoints for pain. [file 7705256.f1.zip]

Archive with 2 entries (2 files):
- 7705256.f1/Supplementary file 1 stroke-related acuponts..xlsx.pdf
- 7705256.f1/Supplementary file 2 pain-related acupoints.xlsx.pdf
